# Supplementary material for: Zinc and Copper Ions Induce Aggregation of Human β-Crystallins
Source: Molecules. 2022 May 6;27(9):2970. doi: 10.3390/molecules27092970 (PMC9105653; doi:10.3390/molecules27092970)
Supplement: Supplementary file 1 [file molecules-27-02970-s001.zip]

Archive with 1 entries (1 files):
- molecules-1630097-supplementary.pdf
